# Supplementary material for: The role of the sewer system in estimating urban emissions of chemicals of emerging concern
Source: Rev Environ Sci Biotechnol. 2022 Oct 23;21(4):957–91. doi: 10.1007/s11157-022-09638-9 (PMC9589831; doi:10.1007/s11157-022-09638-9)
Supplement: Supplementary file 2 — Supplementary file2 (XLSX 34 KB) [file 11157_2022_9638_MOESM2_ESM.xlsx]

## Sheet: readme
Supplementary information to
The role of the sewer system in estimating urban CEC emissions of chemicals of emerging concern: a review
Caterina Zillien1, Leo Posthuma1,2, Erwin Roex3, Ad Ragas1
1Radboud University, Department of Environmental Science, Nijmegen, the Netherlands
2 National Institute for Public Health and the Environment (RIVM), Centre for Sustainability, Environment and Health, Bilthoven, the Netherlands
3 National Institute for Public Health and the Environment (RIVM), Centre for Zoonoses and Environmental Microbiology, Bilthoven, the Netherlands
The data in this dataset was collected manually from research articles that have been selected by means of an extensive literature review in Web of Science (www.webofscience.com ) using the following search terms between December 2020 and February 2021:
(1) (in-sewer OR sewer OR sewage ) AND ((half-li* OR half liv* AND (degrad* )) AND (CEC* OR micropollut* OR pharmaceutic*): 74 results
(2) ((lab OR pilot OR real) AND (sewer OR wastewater) AND (stability OR stab*) AND (pharmaceutic* OR biomarker* OR drug* OR CEC OR micropollut*)): 253 results
(3) (((sewer* OR wastewater OR sew*) AND (stability OR stab*) AND (pharmaceutic* OR biomarker* OR drug* OR CEC OR micropollut*) NOT (remov* OR treat*))): 262 results
When screening the abstracts, articles on field, pilot and lab scale focusing on organic CECs were considered useful. WBE studies and modelling studies were selected. Additionally, references of particularly useful articles were scanned to double-check for potentially missed studies.

## Sheet: DT50 dataset
compound	DT50	kinetic_model	redox_condition	type_study	reference	AV	T	HRT	TSS	pH	dissO2[mg/L]	remarks
1 H-benzotriazole	17.3287	first	aerobic	bioreactor	Galle et al. (2019)		22			7		sludge used
3,4-methylenedioxymethamphetamine (MDMA)	21.5263	first	aerobic	bioreactor	Li et al. (2020)
3,4-methylenedioxymethamphetamine (MDMA)	71	first	aerobic	bioreactor	McCall et al. (2016, 2017)	33	21	24		7.5	6	pH 7-8; DO estimated based in Fig S5
3-OH-desloratadine	0.34	first	anaerobic	bioreactor	Choi et al. (2020)	72.5	23		300	7
3-OH-desloratadine	7.35294	zero	aerobic	bioreactor	Choi et al. (2020)	50	23		300	7		TSS between 200 and 400
4-hydroxy-3-methoxyamphetamine	13	first	aerobic	bioreactor	McCall et al. (2016, 2017)	33	21	24		7.5	6	pH 7-8; DO estimated based in Fig S5
4-mehoxyamphetamine	34	first	aerobic	bioreactor	McCall et al. (2016, 2017)	33	21	24		7.5	6	pH 7-8; DO estimated based in Fig S5
6-acetyl codeine (AC)	0.3	first	aerobic	bioreactor	McCall et al. (2016, 2017)	33	21	24		7.5	6	pH 7-8; DO estimated based in Fig S5
6-acetyl codeine (AC)	58	first	anaerobic	bioreactor	Senta et al. (2014)		20			7.5
6-acetyl codeine (AC)	87	first	anaerobic	bioreactor	Senta et al. (2014)		10			7.5
6-acetyl morphine (6-AM)	2.43	first	anaerobic	bioreactor	Li et al. (2018)	72.5	23	6
6-acetyl morphine (6-AM)	5.42	first	anaerobic	real_sewer	Li et al. (2018)	26.7		23	305	8		pH estimated based on Fig. 2 e + f
6-acetyl morphine (6-AM)	18.9	first	control	bioreactor	Li et al. (2018)	0	23
6-acetyl morphine (6-AM)	87	first	anaerobic	bioreactor	Senta et al. (2014)		20			7.5
6-acetyl morphine (6-AM)	139	first	anaerobic	bioreactor	Senta et al. (2014)		10			7.5
6-acetyl morphine (6-AM)	4.23	first	anaerobic	bioreactor	Thai et al. (2014)	72.5	20	6		7.5
6-acetyl morphine (6-AM)	4.26	first	aerobic	bioreactor	Thai et al. (2014)	65.4	20	6		7.5	0.5
6-acetyl morphine (6-AM)	25.6	first	control	bioreactor	Thai et al. (2014)	0	20	6		7.5	0.5
6-monoacetyl-morphine (6-MAM)	1.4	first	aerobic	bioreactor	McCall et al. (2016, 2017)	33	21	24		7.5	6	pH 7-8; DO estimated based in Fig S5
6-monoacetyl-morphine (6-MAM)	26.0983	second	anaerobic	bioreactor	Ramin et al. (2016)		15		318	8.3		S4
6-monoacetyl-morphine (6-MAM)	28.5714	second	aerobic	bioreactor	Ramin et al. (2016)		14		315	8.8		S4
8-iso-prostaglandin F2a (PGF2a)	21.8341	zero	anaerobic	bioreactor	O'Brien et al. (2019)	72.5	23			7.5
8-iso-prostaglandin F2a (PGF2a)	38.7597	zero	control	bioreactor	O'Brien et al. (2019)		23			7.5
acesulfame	68.6284	first	aerobic	bioreactor	Li et al. (2020)
amisulpride	4.6	first	anaerobic	bioreactor	Choi et al. (2020)	72.5	23		300	7
amisulpride	17.2414	zero	aerobic	bioreactor	Choi et al. (2020)	50	23		300	7		TSS between 200 and 400
amisulpride	45	first	control	bioreactor	Choi et al. (2020)	0	23		250	7		TSS between 200 and 300
amlodipine	17.7966	zero	anaerobic	real_sewer	Jelic et al. (2015)
amphetamine	24.7553	first	aerobic	bioreactor	Li et al. (2020)
amphetamine	4	first	aerobic	bioreactor	McCall et al. (2016, 2017)	33	21	24		7.5	6	pH 7-8; DO estimated based in Fig S5
androstenedione	0.54	first	anaerobic	bioreactor	Thai et al. (2019)	72.5	20	6		7.5
androstenedione	1.38	first	aerobic	bioreactor	Thai et al. (2019)	65.4	20	6		7.5	0.5
atenolol	37	first	anaerobic	bioreactor	Choi et al. (2020)	72.5	23		300	7
atenolol	160	first	aerobic	bioreactor	Choi et al. (2020)	50	23		300	7		TSS between 200 and 400
atenolol	2.71822	first	aerobic	bioreactor	Galle et al. (2019)		22			7		sludge used
atorvastatin	46.875	zero	aerobic	bioreactor	Lin et al. 2021	60	25	24		7.4	5.2	TSS 255-290
atorvastatin	63.8298	zero	anaerobic	bioreactor	Lin et al. 2021	60	25	24		7.4	0.3
atorvastatin	166.667	zero	control	bioreactor	Lin et al. 2021	60	25	24		7.4	3.5
benzoylecgonine	35	first	aerobic	bioreactor	McCall et al. (2016, 2017)	33	21	24		7.5	6	pH 7-8; DO estimated based in Fig S5
benzoylecgonine	29.3952	second	anaerobic	bioreactor	Ramin et al. (2016)		15		318	8.3		S4
benzoylecgonine	113.261	second	aerobic	bioreactor	Ramin et al. (2016)		14		315	8.8		S4
benzoylecgonine	4.13	zero	control	bioreactor	Thai et al. (2014)	0	20	6		7.5	0.5
benzoylecgonine	4.45	zero	aerobic	bioreactor	Thai et al. (2014)	65.4	20	6		7.5	0.5
benzoylecgonine	6.13	zero	anaerobic	bioreactor	Thai et al. (2014)	72.5	20	6		7.5
bezafibrate	11.5525	first	aerobic	bioreactor	Galle et al. (2019)		22			7		sludge used
bezafibrate	32.8125	zero	anaerobic	real_sewer	Jelic et al. (2015)
bezafibrate	85.1064	zero	aerobic	bioreactor	Lin et al. 2021	60	25	24		7.4	5.2
bezafibrate	120	zero	anaerobic	bioreactor	Lin et al. 2021	60	25	24		7.4	0.3
bezafibrate	196.721	zero	control	bioreactor	Lin et al. 2021	60	25	24		7.4	3.5
buprenorphine	1.1	first	anaerobic	bioreactor	Gao et al. (2017)	72.5	20			7.5
buprenorphine	9.3985	zero	aerobic	bioreactor	Gao et al. (2017)	50	20			7.5	0.33
buprenorphine	13.1926	zero	control	bioreactor	Gao et al. (2017)	0	20			7.5
buprenorphine	7.13267	zero	aerobic	pilot	Gao et al. (2019)
buprenorphine	8.69565	zero	anaerobic	pilot	Gao et al. (2019)
caffeine	1.8	first	anaerobic	bioreactor	Choi et al. (2020)	72.5	23		300	7
caffeine	31.25	zero	aerobic	bioreactor	Choi et al. (2020)	50	23		300	7		TSS between 200 and 400
caffeine	5.63063	zero	anaerobic	bioreactor	Gao et al. (2017)	72.5	20			7.5
caffeine	12.1951	zero	aerobic	bioreactor	Gao et al. (2017)	50	20			7.5	0.33
caffeine	64.1026	zero	control	bioreactor	Gao et al. (2017)	0	20			7.5
caffeine	6.22665	zero	anaerobic	pilot	Gao et al. (2019)
caffeine	13.3333	zero	aerobic	pilot	Gao et al. (2019)
caffeine	1.8	first	anaerobic	bioreactor	O'Brien (2017)	70.9	20	6		7.5	0.5
caffeine	4	first	aerobic	bioreactor	O'Brien (2017)	70.9	20	6		7.5	0.33
carbamazepine	27	first	anaerobic	bioreactor	Choi et al. (2020)	72.5	23		300	7
carbamazepine	27.5058	first	aerobic	bioreactor	Li et al. (2020)
chlorpheniramine	1.1	first	anaerobic	bioreactor	Choi et al. (2020)	72.5	23		300	7
chlorpheniramine	11.3636	zero	aerobic	bioreactor	Choi et al. (2020)	50	23		300	7		TSS between 200 and 400
ciprofloxacin	50	zero	anaerobic	real_sewer	Jelic et al. (2015)
citalopram	5.8	first	anaerobic	bioreactor	Choi et al. (2020)	72.5	23		300	7
citalopram	13.1579	zero	aerobic	bioreactor	Choi et al. (2020)	50	23		300	7		TSS between 200 and 400
citalopram	42	zero	anaerobic	real_sewer	Jelic et al. (2015)
citalopram	22.8571	zero	anaerobic	bioreactor	Lin et al. 2021	60	25	24		7.4	0.3
citalopram	31.1688	zero	aerobic	bioreactor	Lin et al. 2021	60	25	24		7.4	5.2
citalopram	157.895	zero	control	bioreactor	Lin et al. 2021	60	25	24		7.4	3.5
clarithromycin	40.3846	zero	anaerobic	real_sewer	Jelic et al. (2015)
cocaethylene	13	first	aerobic	bioreactor	McCall et al. (2016, 2017)	33	21	24		7.5	6	pH 7-8; DO estimated based in Fig S5
cocaethylene	42.3617	second	aerobic	bioreactor	Ramin et al. (2016)		14		315	8.8		S4
cocaethylene	48.9796	second	anaerobic	bioreactor	Ramin et al. (2016)		15		318	8.3		S4
cocaine	5.85	first	anaerobic	bioreactor	Li et al. (2018)	72.5	23	6
cocaine	5.85	first	anaerobic	real_sewer	Li et al. (2018)	26.7		23	305	8
cocaine	39.38	first	control	bioreactor	Li et al. (2018)	0	23
cocaine	12.3776	first	aerobic	bioreactor	Li et al. (2020)
cocaine	11	first	aerobic	bioreactor	McCall et al. (2016, 2017)	33	21	24		7.5	6	pH 7-8; DO estimated based in Fig S5
cocaine	19.1923	second	aerobic	bioreactor	Ramin et al. (2016)		14		315	8.8		S4
cocaine	20.8696	second	anaerobic	bioreactor	Ramin et al. (2016)		15		318	8.3		S4
cocaine	35	first	anaerobic	bioreactor	Senta et al. (2014)		20			7.5
cocaine	173	first	anaerobic	bioreactor	Senta et al. (2014)		10			7.5
cocaine	10.05	first	aerobic	bioreactor	Thai et al. (2014)	65.4	20	6		7.5	0.5
cocaine	13.07	first	anaerobic	bioreactor	Thai et al. (2014)	72.5	20	6		7.5
cocaine	43.32	first	control	bioreactor	Thai et al. (2014)	0	20	6		7.5	0.5
codeine	2.3	first	anaerobic	bioreactor	Choi et al. (2020)	72.5	23		300	7
codeine	15.1515	zero	aerobic	bioreactor	Choi et al. (2020)	50	23		300	7		TSS between 200 and 400
codeine	0.5	first	anaerobic	bioreactor	Gao et al. (2017)	72.5	20			7.5
codeine	1.7	first	aerobic	bioreactor	Gao et al. (2017)	50	20			7.5	0.33
codeine	0.97	first	anaerobic	bioreactor	Li et al. (2018)	72.5	23	6
codeine	2.63	first	anaerobic	real_sewer	Li et al. (2018)	26.7		23	305	8
codeine	11.3075	first	aerobic	bioreactor	Li et al. (2020)
codeine	2.1	first	anaerobic	bioreactor	O'Brien (2017)	70.9	20	6		7.5	0.5
codeine	3.8	first	aerobic	bioreactor	O'Brien (2017)	70.9	20	6		7.5	0.33
codeine-glucuronide	0.6	first	aerobic	bioreactor	Gao et al. (2017)	50	20			7.5	0.33
codeine-glucuronide	0.7	first	anaerobic	bioreactor	Gao et al. (2017)	72.5	20			7.5
codeine-glucuronide	18.7266	zero	control	bioreactor	Gao et al. (2017)	0	20			7.5
cortisol	0.55	first	anaerobic	bioreactor	Thai et al. (2019)	72.5	20	6		7.5
cortisol	1.4	first	aerobic	bioreactor	Thai et al. (2019)	65.4	20	6		7.5	0.5
cotinine (COT)	35.7143	zero	aerobic	bioreactor	Banks et al. (2017)	50	20	6		7.2	0.33
cotinine (COT)	38.4615	zero	anaerobic	bioreactor	Banks et al. (2017)	72.5	20	6		7.2
cotinine (COT)	0.0692	neither first nor zero	anaerobic	real_sewer	Gao et al. (2018)
creatinine	0.91	first	anaerobic	bioreactor	Thai et al. (2019)	0	20	6		7.5
creatinine	15.5	first	aerobic	bioreactor	Thai et al. (2019)	65.4	20	6		7.5	0.5
cyclamate	1.3	first	anaerobic	bioreactor	Choi et al. (2020)	72.5	23		300	7
cyclamate	13.1579	zero	aerobic	bioreactor	Choi et al. (2020)	50	23		300	7		TSS between 200 and 400
deet	19.8042	first	aerobic	bioreactor	Galle et al. (2019)		22			7		sludge used
desloratadine	0.42	first	anaerobic	bioreactor	Choi et al. (2020)	72.5	23		300	7
desloratadine	8.06452	zero	aerobic	bioreactor	Choi et al. (2020)	50	23		300	7		TSS between 200 and 400
desloratadine	45	first	control	bioreactor	Choi et al. (2020)	0	23		250	7		TSS between 200 and 300
desvenlafaxine	16	first	anaerobic	bioreactor	Choi et al. (2020)	72.5	23		300	7
desvenlafaxine	55.5556	zero	aerobic	bioreactor	Choi et al. (2020)	50	23		300	7		TSS between 200 and 400
diclofenac	146	first	aerobic	bioreactor	McCall et al. (2016, 2017)	33	21	24		7.5	6	pH 7-8; DO estimated based in Fig S5
diltiazem	45.6522	zero	anaerobic	real_sewer	Jelic et al. (2015)
dinor-11b-Prostaglandin F2a (dnPGF2a)	20.7469	zero	anaerobic	bioreactor	O'Brien et al. (2019)	72.5	23			7.5
ecgonine methylester	15.8113	second	aerobic	bioreactor	Ramin et al. (2016)		14		315	8.8		S4
ecgonine methylester	24.7423	second	anaerobic	bioreactor	Ramin et al. (2016)		15		318	8.3		S4
EDDP	0.19	first	anaerobic	bioreactor	Li et al. (2018)	72.5	23	6
EDDP	0.44	first	anaerobic	real_sewer	Li et al. (2018)	26.7		23	305	8
EDDP	1.84	first	control	bioreactor	Li et al. (2018)	0	23
EDDP	92	first	aerobic	bioreactor	McCall et al. (2016, 2017)	33	21	24		7.5	6	pH 7-8; DO estimated based in Fig S5
EDDP	91.2201	second	aerobic	bioreactor	Ramin et al. (2016)		14		315	8.8		S4
ethyl glucuronite (EtG)	0.36	first	anaerobic	bioreactor	Banks et al. (2017)	72.5	20	6		7.2
ethyl glucuronite (EtG)	0.5	first	aerobic	bioreactor	Banks et al. (2017)	50	20	6		7.2	0.33
ethyl glucuronite (EtG)	0.769231	zero	control	bioreactor	Banks et al. (2017)
ethyl glucuronite (EtG)	1.89	first	anaerobic	real_sewer	Gao et al. (2018)
ethyl-sulphate (EtS)	1.27	first	anaerobic	bioreactor	Banks et al. (2017)	72.5	20	6		7.2
ethyl-sulphate (EtS)	3.77	first	aerobic	bioreactor	Banks et al. (2017)	50	20	6		7.2	0.33
ethyl-sulphate (EtS)	10.4603	zero	anaerobic	pilot	Gao et al. (2019)
ethyl-sulphate (EtS)	14.1643	zero	aerobic	pilot	Gao et al. (2019)
fluoxetine	21.0158	zero	aerobic	bioreactor	Lin et al. 2021	60	25	24		7.4	5.2
fluoxetine	24.8963	zero	anaerobic	bioreactor	Lin et al. 2021	60	25	24		7.4	0.3
fluoxetine	123.711	zero	control	bioreactor	Lin et al. 2021	60	25	24		7.4	3.5
furosemide	1.9	first	anaerobic	bioreactor	O'Brien (2017)	70.9	20	6		7.5	0.5
furosemide	5.7	first	control	bioreactor	O'Brien (2017)	70.9	20	6		7.5	0.5
furosemide	5.8	first	aerobic	bioreactor	O'Brien (2017)	70.9	20	6		7.5	0.33
gabapentin	80.5	first	anaerobic	bioreactor	Choi et al. (2020)	72.5	23		300	7
gemfibrozil	40.5405	zero	aerobic	bioreactor	Lin et al. 2021	60	25	24		7.4	5.2
gemfibrozil	54.2986	zero	anaerobic	bioreactor	Lin et al. 2021	60	25	24		7.4	0.3
glipizide	113.208	zero	aerobic	bioreactor	Lin et al. 2021	60	25	24		7.4	5.2
glipizide	131.868	zero	anaerobic	bioreactor	Lin et al. 2021	60	25	24		7.4	0.3
heroine	1.39219	second	anaerobic	bioreactor	Ramin et al. (2016)		15		318	8.3		S4
heroine	3.73558	second	aerobic	bioreactor	Ramin et al. (2016)		14		315	8.8		S4
iopromide	10	first	aerobic	bioreactor	O'Brien (2017)	70.9	20	6		7.5	0.33
iopromide	10.7	first	anaerobic	bioreactor	O'Brien (2017)	70.9	20	6		7.5	0.5
iopromide	16.8	first	control	bioreactor	O'Brien (2017)	70.9	20	6		7.5	0.5
ketamine	0.3	first	anaerobic	bioreactor	Gao et al. (2017)	72.5	20			7.5
ketamine	13.57	first	anaerobic	bioreactor	Li et al. (2018)	72.5	23	6
ketamine	18.9	first	control	bioreactor	Li et al. (2018)	0	23
ketamine	21.48	first	anaerobic	real_sewer	Li et al. (2018)	26.7		23	305	8
ketamine	37.671	first	aerobic	bioreactor	Li et al. (2020)
ketamine	137	first	aerobic	bioreactor	McCall et al. (2016, 2017)	33	21	24		7.5	6	pH 7-8; DO estimated based in Fig S5
ketoprofen	4.91667	first	anaerobic	bioreactor	Galle et al. (2019)		22			7		sludge used
lidocaine	86.6434	first	aerobic	bioreactor	Galle et al. (2019)		22			7		sludge used
mephedrone	1.3	first	anaerobic	bioreactor	Gao et al. (2017)	72.5	20			7.5
mephedrone	19.2008	first	aerobic	bioreactor	Li et al. (2020)
mephedrone	16	first	aerobic	bioreactor	McCall et al. (2016, 2017)	33	21	24		7.5	6	pH 7-8; DO estimated based in Fig S5
mephedrone	35.152	second	aerobic	bioreactor	Ramin et al. (2016)		14		315	8.8		S4
mephedrone	133.333	second	anaerobic	bioreactor	Ramin et al. (2016)		15		318	8.3		S4
metformin	120	zero	aerobic	bioreactor	Lin et al. 2021	60	25	24		7.4	5.2
metformin	133.333	zero	anaerobic	bioreactor	Lin et al. 2021	60	25	24		7.4	0.3
methadone	1.1	first	anaerobic	bioreactor	Gao et al. (2017)	72.5	20			7.5
methadone	9.67118	zero	aerobic	bioreactor	Gao et al. (2017)	50	20			7.5	0.33
methadone	5.59284	zero	aerobic	pilot	Gao et al. (2019)
methadone	8.38926	zero	anaerobic	pilot	Gao et al. (2019)
methadone	3.13	first	anaerobic	bioreactor	Li et al. (2018)	72.5	23	6
methadone	5.04	first	anaerobic	real_sewer	Li et al. (2018)	26.7		23	305	8
methadone	7.8	first	control	bioreactor	Li et al. (2018)	0	23
methadone	9.18076	first	aerobic	bioreactor	Li et al. (2020)
methadone	0.869123	second	aerobic	bioreactor	Ramin et al. (2016)		14		315	8.8		S4
methadone	160	second	anaerobic	bioreactor	Ramin et al. (2016)		15		318	8.3		S4
methamphetamine	80.78	first	anaerobic	bioreactor	Li et al. (2018)	72.5	23	6
methamphetamine	177.23	first	anaerobic	real_sewer	Li et al. (2018)	26.7		23	305	8
methamphetamine	26.7624	first	aerobic	bioreactor	Li et al. (2020)
methamphetamine	90	first	aerobic	bioreactor	McCall et al. (2016, 2017)	33	21	24		7.5	6	pH 7-8; DO estimated based in Fig S5
methamphetamine	41.86	zero	aerobic	bioreactor	Thai et al. (2014)	65.4	20	6		7.5	0.5
methiopropamine	73	first	aerobic	bioreactor	McCall et al. (2016, 2017)	33	21	24		7.5	6	pH 7-8; DO estimated based in Fig S5
methoxymethamphetamine	77	first	aerobic	bioreactor	McCall et al. (2016, 2017)	33	21	24		7.5	6	pH 7-8; DO estimated based in Fig S5
methylenedioxypyrovalerone	79	first	aerobic	bioreactor	McCall et al. (2016, 2017)	33	21	24		7.5	6	pH 7-8; DO estimated based in Fig S5
methylone	0.3	first	anaerobic	bioreactor	Gao et al. (2017)	72.5	20			7.5
methylone	15.625	zero	aerobic	bioreactor	Gao et al. (2017)	50	20			7.5	0.33
methylone	23.6967	zero	control	bioreactor	Gao et al. (2017)	0	20			7.5
methylone	19.4704	first	aerobic	bioreactor	Li et al. (2020)
metoprolol	5.13442	first	aerobic	bioreactor	Galle et al. (2019)		22			7		sludge used
metoprolol	116.505	zero	aerobic	bioreactor	Lin et al. 2021	60	25	24		7.4	5.2
metoprolol	155.844	zero	anaerobic	bioreactor	Lin et al. 2021	60	25	24		7.4	0.3
mirtazapine	0.99	first	anaerobic	bioreactor	Choi et al. (2020)	72.5	23		300	7
mirtazapine	10.4167	zero	aerobic	bioreactor	Choi et al. (2020)	50	23		300	7		TSS between 200 and 400
moclobemide	7.2	first	anaerobic	bioreactor	Choi et al. (2020)	72.5	23		300	7
moclobemide	31.25	zero	aerobic	bioreactor	Choi et al. (2020)	50	23		300	7		TSS between 200 and 400
morphine	129.56	first	control	bioreactor	Li et al. (2018)	0	23
morphine	132.1	first	anaerobic	real_sewer	Li et al. (2018)	26.7		23	305	8
morphine	136.73	first	anaerobic	bioreactor	Li et al. (2018)	72.5	23	6
morphine	64.0427	second	aerobic	bioreactor	Ramin et al. (2016)		14		315	8.8		S4
morphine	67.2834	second	anaerobic	bioreactor	Ramin et al. (2016)		15		318	8.3		S4
morphine-3-b-D glucuronide	0.5	first	anaerobic	bioreactor	Gao et al. (2017)	72.5	20			7.5
morphine-3-b-D glucuronide	0.83612	zero	aerobic	bioreactor	Gao et al. (2017)	50	20			7.5	0.33
morphine-3-b-D glucuronide	5.98802	zero	control	bioreactor	Gao et al. (2017)	0	20			7.5
morphine-3-b-D glucuronide	0.751801	second	aerobic	bioreactor	Ramin et al. (2016)		14		315	8.8		S4
morphine-3-b-D glucuronide	1.21689	second	anaerobic	bioreactor	Ramin et al. (2016)		15		318	8.3		S4
morphine-3-b-D glucuronide	7	first	anaerobic	bioreactor	Senta et al. (2014)		20			7.5
morphine-3-b-D glucuronide	18	first	anaerobic	bioreactor	Senta et al. (2014)		10			7.5
naproxen	1.2	zero	control	bioreactor	Choi et al. (2020)	0	23		250	7		TSS between 200 and 300
naproxen	43	first	anaerobic	bioreactor	Choi et al. (2020)	72.5	23		300	7
naproxen	15.3374	zero	anaerobic	bioreactor	O'Brien (2017)	70.9	20	6		7.5	0.5
nicotine	4.7	zero	anaerobic	bioreactor	Choi et al. (2020)	72.5	23		300	7
nicotine	19.2308	zero	aerobic	bioreactor	Choi et al. (2020)	50	23		300	7		TSS between 200 and 400
nicotine	37.0667	first	aerobic	bioreactor	Li et al. (2020)
norcocaine	8	first	aerobic	bioreactor	McCall et al. (2016, 2017)	33	21	24		7.5	6	pH 7-8; DO estimated based in Fig S5
norcodeine	143.937	second	anaerobic	bioreactor	Ramin et al. (2016)		15		318	8.3		S4
norfloxacin	0.3	first	aerobic	bioreactor	O'Brien (2017)	70.9	20	6		7.5	0.33
norfloxacin	0.4	first	anaerobic	bioreactor	O'Brien (2017)	70.9	20	6		7.5	0.5
norketamine	0.5	first	anaerobic	bioreactor	Gao et al. (2017)	72.5	20			7.5
norketamine	17.9211	zero	aerobic	bioreactor	Gao et al. (2017)	50	20			7.5	0.33
norketamine	30	first	aerobic	bioreactor	McCall et al. (2016, 2017)	33	21	24		7.5	6	pH 7-8; DO estimated based in Fig S5
noroxycodone	18	zero	anaerobic	bioreactor	Choi et al. (2020)	72.5	23		300	7
O-desmethyltramadol	30	first	aerobic	bioreactor	McCall et al. (2016, 2017)	33	21	24		7.5	6	pH 7-8; DO estimated based in Fig S5
oxycodone	10	zero	anaerobic	bioreactor	Gao et al. (2017)	72.5	20			7.5
oxycodone	13.4048	zero	aerobic	bioreactor	Gao et al. (2017)	50	20			7.5	0.33
paracetamol	1.2	first	anaerobic	bioreactor	Choi et al. (2020)	72.5	23		300	7
paracetamol	19.2308	zero	aerobic	bioreactor	Choi et al. (2020)	50	23		300	7		TSS between 200 and 400
paracetamol	4.20168	zero	aerobic	pilot	Gao et al. (2019)
paracetamol	6.36132	zero	anaerobic	pilot	Gao et al. (2019)
paracetamol	3.29599	first	aerobic	bioreactor	Li et al. (2020)
paracetamol	0.8	first	anaerobic	bioreactor	O'Brien (2017)	70.9	20	6		7.5	0.5
paracetamol	1.5	first	aerobic	bioreactor	O'Brien (2017)	70.9	20	6		7.5	0.33
paracetamol-d4	19.1571	zero	aerobic	bioreactor	O'Brien et al. (2019)	50	23			7.5
paraxanthine	2	first	anaerobic	bioreactor	Choi et al. (2020)	72.5	23		300	7
paraxanthine	6.25	zero	aerobic	bioreactor	Choi et al. (2020)	50	23		300	7		TSS between 200 and 400
paraxanthine	9.98004	zero	aerobic	pilot	Gao et al. (2019)
paraxanthine	10.0402	zero	anaerobic	pilot	Gao et al. (2019)
paroxetine	13.1148	zero	aerobic	bioreactor	Lin et al. 2021	60	25	24		7.4	5.2
paroxetine	14.3198	zero	anaerobic	bioreactor	Lin et al. 2021	60	25	24		7.4	0.3
paroxetine	75.9494	zero	control	bioreactor	Lin et al. 2021	60	25	24		7.4	3.5
propanolol	4.95105	first	aerobic	bioreactor	Galle et al. (2019)		22			7		sludge used
Prosta- glandin E2 (PGE2)	17.2414	zero	anaerobic	bioreactor	O'Brien et al. (2019)	72.5	23			7.5
Prosta- glandin E2 (PGE2)	28.0899	zero	control	bioreactor	O'Brien et al. (2019)		23			7.5
salbutamol	14	first	anaerobic	bioreactor	Choi et al. (2020)	72.5	23		300	7
salbutamol	51.5464	zero	aerobic	bioreactor	Choi et al. (2020)	50	23		300	7		TSS between 200 and 400
salbutamol	60.6061	zero	anaerobic	bioreactor	Lin et al. 2021	60	25	24		7.4	0.3
salbutamol	68.5714	zero	aerobic	bioreactor	Lin et al. 2021	60	25	24		7.4	5.2
salicylic acid	7.22543	zero	aerobic	pilot	Gao et al. (2019)
salicylic acid	11.5207	zero	anaerobic	pilot	Gao et al. (2019)
salicylic acid	6.05327	zero	control	bioreactor	O'Brien (2017)	70.9	20	6		7.5	0.5
salmeterol	27.907	zero	aerobic	bioreactor	Lin et al. 2021	60	25	24		7.4	5.2
salmeterol	60	zero	anaerobic	bioreactor	Lin et al. 2021	60	25	24		7.4	0.3
salmeterol	98.3607	zero	control	bioreactor	Lin et al. 2021	60	25	24		7.4	3.5
sertraline	12.0603	zero	aerobic	bioreactor	Lin et al. 2021	60	25	24		7.4	5.2
sertraline	12.6449	zero	anaerobic	bioreactor	Lin et al. 2021	60	25	24		7.4	0.3
sertraline	62.5	zero	control	bioreactor	Lin et al. 2021	60	25	24		7.4	3.5
terbutaline	13.4	first	anaerobic	bioreactor	Choi et al. (2020)	72.5	23		300	7
terbutaline	63.2911	zero	aerobic	bioreactor	Choi et al. (2020)	50	23		300	7		TSS between 200 and 400
terbutryn	11.5525	first	aerobic	bioreactor	Galle et al. (2019)		22			7		sludge used
THC	0.883327	second	aerobic	bioreactor	Ramin et al. (2016)		14		315	8.8		S4
THCCOOH	0.200355	second	aerobic	bioreactor	Ramin et al. (2016)		14		315	8.8		S4
THCCOOH	17.3913	second	anaerobic	bioreactor	Ramin et al. (2016)		15		318	8.3		S4
THCOH	0.102658	second	aerobic	bioreactor	Ramin et al. (2016)		14		315	8.8		S4
THCOH	12.4352	second	anaerobic	bioreactor	Ramin et al. (2016)		15		318	8.3		S4
tolytriazole	17.3287	first	aerobic	bioreactor	Galle et al. (2019)		22			7		sludge used
tramadol	11	first	anaerobic	bioreactor	Choi et al. (2020)	72.5	23		300	7
tramadol	33.3333	zero	aerobic	bioreactor	Choi et al. (2020)	50	23		300	7		TSS between 200 and 400
trans-3'-hydroxycotinine (Hcot)	15.625	zero	anaerobic	bioreactor	Banks et al. (2017)	72.5	20	6		7.2
trans-3'-hydroxycotinine (Hcot)	71.4286	zero	aerobic	bioreactor	Banks et al. (2017)	50	20	6		7.2	0.33
trans-3'-hydroxycotinine (Hcot)	0.0833	neither first nor zero	anaerobic	real_sewer	Gao et al. (2018)
venlafaxine	8	first	anaerobic	bioreactor	Choi et al. (2020)	72.5	23		300	7
venlafaxine	31.25	zero	aerobic	bioreactor	Choi et al. (2020)	50	23		300	7		TSS between 200 and 400
venlafaxine	37.1517	zero	aerobic	bioreactor	Lin et al. 2021	60	25	24		7.4	5.2
venlafaxine	50	zero	anaerobic	bioreactor	Lin et al. 2021	60	25	24		7.4	0.3
verapamil	0.4	first	anaerobic	bioreactor	Choi et al. (2020)	72.5	23		300	7
verapamil	7.04225	zero	aerobic	bioreactor	Choi et al. (2020)	50	23		300	7		TSS between 200 and 400
verapamil	14	first	control	bioreactor	Choi et al. (2020)	0	23		250	7		TSS between 200 and 300
zolpidem	106	first	aerobic	bioreactor	McCall et al. (2016, 2017)	33	21	24		7.5	6	pH 7-8; DO estimated based in Fig S5
